# Supplementary material for: Characterization of the Complete Mitochondrial Genome of Eight Diurnal Hawkmoths (Lepidoptera: Sphingidae): New Insights into the Origin and Evolution of Diurnalism in Sphingids
Source: Insects. 2022 Sep 29;13(10):887. doi: 10.3390/insects13100887 (PMC9604448; doi:10.3390/insects13100887)
Supplement: Supplementary file 1 [file insects-13-00887-s001.zip]

Archive with 1 entries (1 files):
- insects-1875661-supplementary.pdf
